# Supplementary material for: Assessment of deep learning image reconstruction (DLIR) on image quality in pediatric cardiac CT datasets type of manuscript: Original research
Source: PLoS One. 2024 Aug 26;19(8):e0300090. doi: 10.1371/journal.pone.0300090 (PMC11346658; doi:10.1371/journal.pone.0300090)
Supplement: S1 File — (ZIP) [file pone.0300090.s001.zip]

Archive with 21 entries (21 files):
- data/ascending aorta CNR.sav
- data/ascending aorta CNR.spv
- data/ascending aorta SNR.sav
- data/ascending aorta SNR.spv
- data/descending aorta CNR.sav
- data/Descending aorta CNR.spv
- data/descending aorta SNR.sav
- data/descending aorta SNR.spv
- data/interventricular sep SNR.sav
- data/interventricular sep SNR.spv
- data/list.xlsx
- data/LV CNR.sav
- data/LV CNR.spv
- data/LV SNR.sav
- data/LV SNR.spv
- data/paraver SNR.sav
- data/paraver SNR.spv
- data/RV CNR.sav
- data/RV CNR.spv
- data/RV SNR.sav
- data/vga.spv
