# Supplementary material for: Assessment of deep learning image reconstruction (DLIR) on image quality in pediatric cardiac CT datasets type of manuscript: Original research
Source: PLoS One. 2024 Aug 26;19(8):e0300090. doi: 10.1371/journal.pone.0300090 (PMC11346658; doi:10.1371/journal.pone.0300090)
Supplement: S1 File — (ZIP) [file pone.0300090.s001.zip › data/list.xlsx]

## Sheet: ped heart
						심초음파
Sex	Age	Height	Weight	BMI	Plan		LVEF	RVEF	Study date	Study comments	수술명	RV EDV	RV ESV	RVEF	LV EDV	LV ESV	LVEF
F	001M	55	4.23	13.98	Echo admission	2022-02-18	73		2022-02-08 11:02:34	/	RVOT repair - Progressed narrowing of RVOT with RV				8.3	4.43	46.7
F	001M	64.8	6.8	16.19	theophylline 5mg tid --> bid --> 2주 뒤 F/U --> D/C 네오에센철분플러스 (1cc) '; 7kg 한포 엽산 + -------------------------------------- 1. 외래 예약 일정 생후 3개월경 : 재활의학과 pf.양서연 (예약+) 2. 검사 예약 일정US abdomen d/t follicular ovary cyst (예약일 : 2023-2-7) 생후 4개월경 : Echo (예약일 :12/ ) 4. 예방접종 일정 1) Synagis : 1차(9/4) - 2차(10/4) - 3(11/5)/4차( 12/6 )/5차(1/10) 2) Infanrix-IPV-Hip, Prevenar : 1차(10/8) - 2차( ) pentaxime, prevenar #3 (…	2021-09-23	65		2021-09-29 14:59:52	Rt.aortic arch/ persistent apnea (neck까지 올려서 찍어주세요					5.53	2.01	63.7
F	001M	78.7	9	14.53	ASA 25mg qd 2 mo CXR, 3 mo later	2020-12-01	70		2020-11-20 10:51:46	pre OP work up/		9.07	4.46	50.8	7.73	2.58	66.7
M	001M	87.9	11.3	14.63	6 mo CXR	2019-07-23	73		2019-08-30 15:01:09	8/30 / s/p BT shunt /		13.1	6.52	50.4	7.19	2.59	63.9
F	002M	55.6	4.3	13.91	현재 후두연화증소견 거의 없음 경과관찰				2021-09-17 09:53:41	목부분까지 나오게 찍어주세요. r/o upper airway obstruction/ r/o
M	003M	59.9	6.3	17.56	COVID-19 U/A (-)	2020-06-11	64		2020-06-09 15:30:09	/
M	003Y	101	13.7	13.43	CT 결과 6 mo Echo	2021-06-22	63		2021-12-15 14:09:12	101 cm/ 13.7 kg. C.C: RV and Ao/PA evaluation / 판	total correction with RMBT division	85.2	19.7	76.9	44	14.6	66.9
M	003Y	100	14	14	1 yr CXR, CT	2021-08-12	72		2021-08-13 15:25:31	102cm/ 13.9kg. C.C: post OP f/u(s/p 2021-08-09 rig		31.4	13.9	55.8	30.2	11.5	61.8
M	003Y	100	14	14	1 yr CXR, CT	2021-08-12	72		2021-07-02 13:27:07	96.6cm/ 13.8kg. C.C: pulmonary artery evaluation /	stent insertion for the hypoplastic RPA	43.9	12.4	71.8	39.4	11.5	70.9
F	003Y	109.3	16.65	13.94	CMD 3.0mg qd today CMD 2.5mg qd daily 3 mo PT	2020-12-22	70		2020-02-04 13:36:48	PA/ RV evaluation/		110	52.6	52	89.7	34.4	61.7
M	003Y	103.9	17.3	16.03	1 yr Echo	2020-12-10	68		2020-01-14 15:13:27	s/p Arch repair without TCA/ VSD patch closure/ Cr					41.9	14.7	65
M	003Y	109.5	22.1	18.43	2 yr Echo, EKG	2019-06-25	69	57	2019-08-13 12:33:47	/					42.3	26	38.5
M	004M	76.8	10.5	17.8	3 mo CXR, Echo	2021-05-18			2021-05-11 11:32:41	5/11 시행/ s/p 2021-01-27 PA banding/ 5.2kg/ 프로토콜 확인	pulmonary artery banding status.	34.8	23.9	31.4	8.4	6.2	26.6
F	004Y	99.6	16.3	16.43	LSX 15mg qd ADT 10mg qd 2 mo CXR, EKG	2021-06-29	67 (m-mode) 50 (simpson)		2020-12-08 14:59:18	Pulmonary artery evaluation / Cr 결과 없이 검사 진행합니다 /	Bilateral BCPS with underlying DORV (S, D, D)				65	36.6	43.8
F	004Y	110	22	18.18	1.5 yr Echo, EKG	2021-01-21	65		2020-01-31 11:09:32	LV apical aneurysm / 1/7 Cr 으로 검사진행 /					55.3	26.2	52.7
F	004Y	115.4	20.65	15.51	내년 여름방학 Echo, EKG, CXR	2020-09-17	72		2019-12-27 13:46:26	RVOT muscle hypertrophy/ TOF s/p total correction	total correction for underlying TOF.	59.2	15.2	74.3	38.3	10.4	72.9
M	005M		7.5		1. 1yr later f/u - last (sedation해서 EKG, Echo)				2021-09-07 09:27:31	r/o vasculitis/ aorta -> thoracic aorta까지 약간 내려찍어주		13.9	3.81	72.6	12.3	2.75	77.6
M	005M	87.9	11.3	14.63	6 mo CXR	2021-01-05	67		2019-12-24 11:13:15	12/24/ PA evaluation/		17.2	6.36	63.1	8.65	3.14	63.7
F	005Y	109.6	16.6	13.82	2 yr Echo	2021-10-14	80		2021-10-08 15:17:37	/	total repair for interruption of aortic arch - Angulation of aortic arch with gothic shape without definite stenosis	33.9	11.9	64.8	27.8	11.7	57.7
M	005Y	116.7	18.45	13.55	2 yr Echo, EKG, CXR	2020-09-24	60		2020-10-30 15:31:52	/		58.7	21.6	63.3	56.7	20.7	63.5
F	005Y	116	20.7	15.38	8 mo Echo, EKG, CXR	2019-12-12	72	60	2020-09-25 11:27:40	for pulmonary tree check / s/p balloon angioplasty		61.8	39.8	35.6	55.6	23.4	57.8
F	006Y	124.7	18.7	12.03	Aug 11 th op	2020-11-17	48		2021-01-05 13:42:25	Ht: 121.3cm/ Bw: 18.3kg. TOF f/u/		156	54.2	65.3	57	23.2	59.3
M	006Y	147	41	18.97	6 mo CT	2019-05-02	66	53	2019-08-20 13:57:19	RV volume. pulmonary artery /		149	59	60.5	77.9	36.5	53.1
F	007M	78.7	9	14.53	ASA 25mg qd 2 mo CXR, 3 mo later	2021-05-25	55		2021-05-20 15:13:32	64.5cm/ 6.8kg. C.C: PA evaluation. s/p PDA divisio	PA conduit insertion - Slightly increased diameter of both PA	19.1	11.5	39.7	15	6.19	58.8
M	007Y	105.5	15.6	14.02	CMD 1.0mg qd, skip sunday 2 mo PT, CXR	2022-03-08	65		2022-01-14 14:26:54	105.5cm/ 15kg. C.C: FSV(unbalanced C-AVSD/DORV/PS/					118	65.5	44.3
M	007Y	137.3	38.6	20.48	1yr CXR, EKG, Echo	2020-09-15	64		2020-09-15 12:11:25	s/p TOF correction/ Cr 검사 없이 진행 /	total correction status for the underlying TOF	121	46.4	61.7	86.5	36.7	57.6
M	007Y	135	37	20.3	내년 여름방학 Echo, CXR, EKG	2021-03-30	66		2020-01-07 14:02:26	PA evaluation/		95.2	33.9	64.4	78.4	28.2	64
F	008M		9.2		1. 2month later f/u - CXR, Echo 2. 타원 소견서 작성함. - 세브란스 최재영교수님 외래 예약됨	2021-07-15	77		2021-10-15 12:19:17	LV apex mass/ r/o fibroma/ r/o lymphoma/ r/o throm
M	008Y	140.5	44	22.29	여름방학 Echo, EKG	2021-05-18	60		2021-05-20 13:03:06	137cm/39kg. C.C: RV evaluation / 판독실과 상의후 검사 진행/ /		116	35.9	68.9	93	33.2	64.3
M	008Y	115	19	14.37	stop cadef enaprin 2.5mg bid dilatrend 1.25mg bid ASA100mg qd 2 mo	2020-03-12	38		2020-11-03 15:29:31	f/u/	Pulmonary stent insertion, right BCS status with FSV, DORV, C-AVSD, PS, TAPVR				118	70.4	40.4
F	008Y	134.4	32.8	18.16	CMD 3.0mg qd 4 mo PT	2020-08-20	59		2020-09-02 15:06:26	RVOT progression? / PA evaluation /		104	43.3	58.5	76.5	26.7	65.1
M	008Y	126	26	16.38	1.5yr Echo, EKG, CXR	2021-01-19	63		2020-08-11 11:57:18	s/p arch repair/ arch/ aorta 잘 봐주세요 / 1/7 Cr 수치결과로		35.9	9.79	45.6	47.2	12.9	72.7
M	008Y	123	28	18.51	1 yr CXR, EKG, Echo	2020-02-04	62	57	2020-07-31 14:25:27	RV-PA conduit s/p total correction d/t PA with VSD		100	71.5	28.4	66.9	47.4	29.2
M	008Y	143.6	38	18.43	1 yr EKG, Echo	2021-03-09	68		2019-09-10 14:51:01	severe AS/ thickened AV/		54.7	18.3	66.5	67.4	18.9	72
M	008Y	126.5	28.8	18	Enaprin 5.0mg bid CMD 2.5mg qd daily 4 mo PT	2020-10-15	43-47 (m-mode) 38 (simpson)		2019-09-06 15:46:33	: TR/ grade 3/ RVOTO (conduit & stent) / fair RV		151	98.5	34.7	101	74.5	26.3
F	008Y	131	25.6	14.92	Enaprin 5mg qd CMD 1.5mg qd 6 mo Echo, PT	2019-05-30	52		2019-08-27 13:07:40	/					95.3	33.3	65.1
M	008Y	145	38.8	18.45	CMD 1.75mg qd 4 mo PT	2019-08-27	76	53	2019-08-27 10:57:29	s/p PVR (mechanical 19mm)/ LPA/ MPA angioplasty/ R		52.4	15.5	70.4	35.3	16.6	52.9
M	008Y	145	38.8	18.45	CMD 1.75mg qd 4 mo PT	2019-07-30	71	61	2019-07-30 14:51:47	. RV-PA conduit stenosis / velocity 4.1 m/sec/ PG		74	28.4	61.6	57.7	23.9	58.6
M	008Y	141.5	44	21.98	CMD 4.25mg qd 5 mo PT	2019-07-23	83	59	2019-07-23 14:29:13	RVOTO/ velocity 4.1 m/sec/ PG 70 mmHg/ RVOT muscle		125	53	57.7	76	22.9	69.9
M	009Y	147	41	18.97	6 mo CT	2022-02-15	68		2022-02-25 15:59:25	147cm/ 41kg. C.C: TOF s/p 2013-04-03 Total correct		163	92.7	43.1	99.7	47.4	52.5
F	009Y	131	25.6	14.92	Enaprin 5mg qd CMD 1.5mg qd 6 mo Echo, PT	2021-01-19	56		2021-07-30 14:56:32	131cm/25.6kg / c/c evaluation of desatiration/ col					91.8	44.2	51.9
M	009Y	142.2	41.5	20.52	Enaprin 5mg qd CMD 3.5mg qd 6 mo PT	2022-02-15	53-55		2021-07-26 11:04:43	137cm/ 38.4kg. C.C: s/p ECC Fontan op/ atrial sep					103	38.7	62.3
M	009Y	144.3	37.8	18.15	July 27 reop	2021-02-25	68		2021-02-26 10:40:33	136.7cm/34.6kg. C.C: RVOT evaluation / 판독실과 상의후 검사	closure for PM VSD	116	32.1	72.4	96.1	35.4	63.2
F	009Y	156	56	23.01	1 yr CXR, EKG, Echo	2020-08-06	58	50	2020-08-06 13:31:57	LPA proximal stenosis/ PG 60mmHg/ Cr 없이 검사합니다 /Cr		177	96	45.6	53.8	20.8	61.3
F	009Y	153	31	13.24	CMD 2.75mg qd 증량 6 mo PT	2020-02-17	73	56	2020-02-18 10:48:21	2/17 f/u/ s/p 2020-02-10 PVR(On-X/ mechanical valv		38.8	19.9	48.6	47.1	22	53.2
F	009Y	133.9	25.3	14.11	6 mo CXR, EKG	2020-12-15	60 (m-mode) 46 (simpson)		2020-01-07 11:05:35	. RV-PA conduit: proximal stenosis/					55.3	16.7	69.8
F	009Y	146.2	42.8	20.02	Enaprin 10mg qd, hs 6 mo EKG, Echo	2020-12-22	45 (m-mode) 48 (simpson)		2019-12-27 15:45:33	ASD / pre OP f/u /		136	56	58.9	55.6	35.8	35.5
M	009Y	146.2	46	21.52	CMD 3.5mg qd 3 mo PT	2020-09-10	60		2019-08-13 13:57:52	/		132	45.3	65.6	87.2	40.8	53.3
M	010Y	162	75	28.58	EKG : NSR, no ST change 1. 여름방학때 Echo, Treadmill test 2. aspirin + clopidogrel 유지 3. 체중관리 !!!! 4. 다음에 공복 피검사 - cholesterol check -> 필요시 statin	2022-01-13	64		2021-08-25 14:24:02	coronary artery aneurysm s/p kawasaki disease /		123	63.8	48.3	82.1	44.1	46.3
F	010Y	145	37	17.6	Enaprin 5.0mg qd CMD 2.0mg qd 6 mo PT, Echo, CXR	2021-04-01	58		2021-07-27 13:10:01	138 cm/33 kg. C.C: s/p fontan/ f/u / 판독실과 상의후 검사					112	38.6	65.5
F	010Y	149.5	42.7	19.1	Enaprin 10mg qd CMD 2.5mg qd 6 mo PT, CXR	2021-06-03	66		2021-06-15 15:30:53	f/u Functional single ventricle /					109	44.5	59
F	010Y	133.9	25.3	14.11	6 mo CXR, EKG	2021-11-09	55		2021-04-20 10:51:50	130.3 cm/ 25.7kg. C.C: s/p 2021-03-31 RVOTR (RV-PA	reconstruction of pulmonary conduit (left to ascending aorta)				85.3	20.3	76.2
F	010Y	133.9	25.3	14.11	6 mo CXR, EKG	2021-11-09	55		2021-03-30 15:50:30	2/9 heart CT / SMC/
M	010Y	146.2	46	21.52	CMD 3.5mg qd 3 mo PT	2021-01-28	45		2021-01-29 13:32:21	128.4cm/ 36.8kg. C.C: s/p 2021-01-20 PVR (On-X 23m		51.3	16.3	68.2	64.7	27.6	57.4
M	010Y	146.2	46	21.52	CMD 3.5mg qd 3 mo PT	2021-01-28	45		2021-01-08 12:13:10	/		76.3	40.1	47.4	59.5	41.5	30.2
M	010Y	137.6	29.7	15.69	CMD 3.5mg qd 4 mo PT	2020-08-13	59	49	2020-08-21 13:48:59	2017-08-04 heart CT 결과와 비교/		129	97.7	24.2	68.8	41.9	39
M	010Y	136	36.3	19.63	trial stent	2020-09-17	57		2020-08-04 16:01:56	2019년과 비교 / Cr 없이 검사 합니다 /		87.5	32.8	62.6	63.8	42.6	33.2
M	010Y	162	65	24.77	CMD 1.75mg qd, self	2020-05-27	65		2020-06-02 11:42:51	s/p 20-05-25 RVOTR/ Pulmonary Valve implantation(m	repair status of pulmonary atresia.	89.6	40.7	54.6	92.3	44.1	52.2
M	010Y	162	65	24.77	CMD 1.75mg qd, self	2020-05-27	65		2020-04-22 14:06:11	RVOT evaluation/	repair status of pulmonary atresia.	62.2	48.2	22.5	51.2	32.7	36.1
M	010Y	149.4	49.45	22.15	1 yr Echo, EKG, CXR	2020-02-17	69	53	2020-02-18 11:06:23	2/17 f/u/ s/p 20-02-12 RVOTR/ P valve repair d/t R	total correction status for underlying TOF.	86.8	43.7	49.6	89.1	32.8	63.2
M	010Y	149.4	49.45	22.15	1 yr Echo, EKG, CXR	2021-07-20	46 (m-mode) 59 (simpson)		2020-01-14 12:10:44	RV volume check / Cr 결과 없이 검사진행 /	total correction status for underlying TOF.
M	010Y	163	63	23.71	1. CMD 2.75mg qd 6 mo 2. PT, LFT	2019-07-16	67 (simpson)		2019-07-30 13:42:14	evaluation of intracardiac anatomy/					108	49.1	54.7
M	011Y	151.3	48.1	21.01	겨울방학 Echo	2021-08-10	55-58		2021-09-03 14:51:55	143 cm/ 42.5 kg. C.C: s/p TOF total correction/ mo	total correction for underlying TOF	133	26.9	79.7	84.8	31.7	62.6
F	011Y	137	28.9	15.4	6 mo Echo, EKG	2021-07-22	73		2021-07-23 10:43:24	137.7 cm/ 28kg. C.C: pulmonary tree evaluation & R		131	57.8	55.7	72.2	35.5	50.8
M	011Y	136	36.3	19.63	trial stent	2021-03-30	53		2021-07-06 15:08:39	133cm/ 33 kg. routine f/u / 판독실과 상의후 검사 진행/		103	49.9	51.7	59.1	36.5	47.3
M	011Y	161.4	58.7	22.53	CMD 3.5mg qd 4 mo PT, Echo	2020-09-22	50-55 (m-mode) 52 (simpson)		2020-10-06 11:40:30	/	total correction status for the underlying TOF	171	92.5	45.8	100	63.2	36.8
M	012Y	150	39	17.33	1. ASA 100mg qd 3 mo 2. need cath with /without fenestration closure	2022-02-14	69		2021-11-05 14:00:33	147.5 cm/40 kg. C.C: s/p Fontan state / f/u /IV l					123	47.6	61.3
M	012Y	158.8	62	24.59	입퇴원 확인서 *3	2021-09-06	39-41		2021-09-10 10:37:46	159.1cm/ 54.7kg. C.C: FSV(DORV/MA/PA/ASD/PDA/ventr		356	237	33.4
M	012Y	162.5	60.9	23.06	1 yr Echo, CXR, EKG	2022-01-25	50		2021-01-18 11:11:53	for PA evaluation / LPA check / 2020.08 Cr 결과로 검사진	total correction status for the underlying TGA and CoA.	220	66.5	69.8	118	34.6	70.6
M	012Y	158	59	23.63	1. heart CT 2. consult PS	2020-09-01	85		2020-08-24 14:14:11	LVOT/ PV evaluation/		208	73.6	67.6	88.8	22.6	74.5
M	012Y	161	68	26.23	1 yr Echo	2020-02-10	67	53	2020-02-11 10:13:22	2/10 f/u/ s/p PVR/ left pulmonary a. angioplasty/	pulmonary valve insertion status (probable tissue valve)	67.3	21.1	68.7	94.1	30.4	67.7
F	012Y	161.5	66.5	25.5	CMD 5.5mg qd 6 mo PT	2020-10-29	70		2020-01-15 08:33:15	(hope day 1/15) s/p COA/ VSD/ s/p AVP/ AVR /	repair status for coarctation of aorta. - mechanical aortic valve replacement status.				67.7	17.1	74.8
M	012Y	159	52.3	20.69	CMD 5.0mg qd 4 mo PT, Echo, CXR	2019-08-13	81	61	2019-08-13 16:48:06	Post OP f/u : PVR(21mm)/ AVR (19mm)/ Repair of rup		59.9	14.7	70.9	47.1	22.3	52.5
F	013Y	163	76	28.6	내년 여름방학 Echo	2021-08-09	67		2021-08-09 12:44:10	Hope day 2021-08-09(월)/ post OP f/u (s/p 2021-08-0		115	23.6	79.5	90.5	29.8	67
M	013Y	158	59	23.63	1. heart CT 2. consult PS	2021-08-03	80		2021-08-06 14:11:52	158cm/ 59kg. C.C: s/p 20-08-26 LVOTOR/ Pulmonary v		176	79.6	54.8	136	36.4	73.1
F	013Y	163	76	28.6	내년 여름방학 Echo	2021-08-09	67		2021-03-18 14:31:21	158.4cm/ 65kg. C.C: RV/ PA/ RVOT evaluation / 판독실		120	65.8	45.1	117	64.1	45.1
F	013Y	151.8	46	19.96	1 yr Echo, EKG	2021-01-19	72		2020-08-04 12:44:38	LVOT evaluation /		139	94.4	32	112	42.6	61.8
M	013Y	161.9	57.05	21.77	2 yr Echo, CXR, EKG	2021-01-26	70		2020-05-19 10:15:50	s/p 2020-05-13 Reconstruction of RVOTO/ hope day 5		92.3	39.3	57.4	64.7	23.7	63.3
M	013Y	161.9	57.05	21.77	2 yr Echo, CXR, EKG	2021-01-26	70		2020-04-24 10:36:21	/		88.6	36.2	59.2	93	19.1	79.5
F	014M	78.7	9	14.53	DPT 청력검사 F/U; (베일리 검사)	2022-01-11	68		2021-12-14 15:29:00	74cm/ 8.1kg. C.C: PA evaluation. s/p PDA division/	PA conduit insertion - No significant interval change of both proximal PA diameter	25.8	13	49.6	14.9	5.87	60.6
F	014Y	154	40	16.87	4 mo ped heart CT, CXR	2021-09-06	58		2021-08-24 09:56:06	s/p 2021-07-28 Fontan takedown/ SVC- RPA connectio	Pig tail insertion, right with bilateral pleural effusion				114	37.3	67.2
F	014Y	171.8	52.8	17.89	Methimazole 0.5 T OD (2.5mg OD) TFT 2 FU				2021-08-18 09:35:45	/					114	49.6	56.6
M	014Y	143.7	60	29.06	CMD 2.5mg qd 3 mo PT	2021-08-03	76		2021-08-13 15:41:30	143.9cm/ 57.2 kg. C.C: /IV line 및 검사 방법은 판독실과 상의후		112	38.6	65.5	89.2	29.5	66.9
F	014Y	161.9	42	16.02	CMD 3.5mg qd 4 mo PT	2021-08-09	53-56		2021-08-09 13:58:06	F/U/		55.4	30.2	45.6	81.5	28.5	65
F	014Y	154	40	16.87	4 mo ped heart CT, CXR	2021-08-04	69		2021-07-16 12:05:58	152 cm/ 40 kg. C.C: 8월 수술 for fontan takedown with	pulsatile right BCS with fontan takedown. - without definite evidence of abnormal stenosis at anastomotic level.				127	46.9	63
F	014Y	161.9	42	16.02	CMD 3.5mg qd 4 mo PT	2021-06-26	55-59		2021-06-28 14:25:44	/		94	58	38.3	84.1	30.1	64.3
F	015Y	154	40	16.87	4 mo ped heart CT, CXR	2021-10-05	62		2021-10-19 15:01:23	152.6cm/ 39.6kg. C.C: FSV (DILV/ DORV with remote	Post op status with connection of native PV with proximal LPA with graft insertion - Relatively small PV compared with AV				132	84.8	35.7
F	015Y	151.4	47	20.5	CMD 5.5mg qd 4 mo PT CXR for 산정특례	2020-10-06	67		2020-10-13 09:05:08	PA with VSD/ MAPCA/ r/o cerevral infac/		56.2	27.4	51.2	92.5	49.6	46.4
M	016M	87.9	11.3	14.63	6 mo CXR	2021-01-27	74		2020-12-01 12:04:55	PA evaluation/ /		35.2	13.8	60.8	12	4.52	62.3
M	016Y	175	54.7	17.86	1. Enaprin 10mg qd self 3 mo AMC cath & CT data	2022-02-15	56		2022-02-15 13:51:18	175.2cm/ 53kg. C.C: fontan f/u CT /	fontan operation with underlying functional single ventricle end coratrium.				186	41.6	77.7
F	016Y				1. CT결과 설명함. 2. Sx ignore 3. 필요하면 ibuprofen 복용해보도록 설명드림				2021-10-15 17:22:37	r/o myocardiac bridge/ coronary artery잘 봐주세요 /r/o		110	47.4	57	95.2	36.7	61.5
F	016Y	163.6	88	32.88	CMD 3.25mg qd 6 mo PT				2021-09-14 11:37:04	163 cm/ 90 kg. C.C: s/p 08-02-18 EC Fontan 18mm s					120	50.8	57.7
M	016Y	169	66.5	23.28	1. Enaprin 10mg qd CMD 3.0mg qd 4 mo PT 2. transplant list	2021-03-23	60 (m-mode) 45 (simpson)		2020-08-25 16:50:07	CT for evaluation of venous channel /					205	104	49.4
M	017Y	166	99.6	36.14	6 mo 4지 혈압 EKG	2021-08-05	68		2021-07-26 14:30:38	s/p COA/		128	47	63.2	115	33.2	71.2
F	018D	55	4.23	13.98	Echo admission	2022-02-18	73		2021-12-27 10:06:11	DORV with VSD/ pulmonary stenosis/ MAPCA/		9.28	4.01	56.8	7.19	2.76	61.7
M	018M	87.9	11.3	14.63	6 mo CXR	2021-01-27	74		2021-01-22 14:28:06	1/22 시행 / 2021-01-06 Pulmonary angioplasty(bilater		25.2	8.8	65	20.1	8.41	58.2
F	018M	61.5	17	21.85	CMD 4.0mg qd 6 mo PT, Echo	2022-01-25	60		2022-01-11 14:57:41	163cm/ 57kg. C.C: fontan state/ f/u /IV line 및 검사	bilateral BCS, extra cardiac fontan to coratrium and functional single ventricle.				112	62.1	44.6
M	018M	67.8	18	31.25	Enaprin 15mg qd CMD 3.0mg qd 4 mo PT				2021-08-11 13:15:58	168.3 cm/85 kg. C.C: s/p fontan state f/u / IV lin
F	018M								2021-04-02 15:00:28	160cm/ 78kg/ known ASD/ lung도 함께 확인 부탁드립니다. /		140	61.9	55.9	129	42.7	67
M	018M	150.3	34	15.05	1 yr Echo, EKG, CXR	2021-01-12	67		2020-02-04 11:19:20	/		64.8	35.1	45.9	58.8	41.5	29.4
M	19M	68	18	27.16	heart CT 3 mo opd URSA 100mg 2 T, tid 3 mo	2021-11-16	62		2021-09-03 09:52:16	180 cm/ 91 kg. C.C: fontan f/u /IV line 및 검사 방법은					221	93.2	57.9
M	19M	69	20	29.34	Concor 5mg qd 4 mo EKG, PPM check	2021-10-14	55-57		2021-07-06 15:22:32	177.8cm/ 88kg. C.C: RV evaluation/ 판독실과 상의후 검사 진행/		132	59.2	55.1
M	19M	79	24	29.34	Concor 5mg qd 4 mo EKG, PPM check	2020-12-29	62		2021-01-08 16:08:57	178.6 cm/87.4 kg. C.C: RV volume and function eval		134	44.5	66.8	154	59.2	61.7
M	19M	71.9	19.9	28.73	1. Enaprin 10mg bid 2. CMD 4.5mg qd 4 mo PT	2021-01-05	41		2021-01-05 14:12:29	172 cm/ 84 kg. C.C: s/p 2020-12-28 redo PVR with m	total correction status for the underlying TOF with revision of mechanical PV insertion	152	46.2	69.6	173	103	40.5
